# Supplementary material for: Empirical superior vena cava isolation improves outcomes of radiofrequency re-ablation in pulmonary vein isolation non-responders: A 2-center retrospective study in China
Source: Front Cardiovasc Med. 2022 Dec 7;9:1049414. doi: 10.3389/fcvm.2022.1049414 (PMC9768188; doi:10.3389/fcvm.2022.1049414)
Supplement: Supplementary file 1 [file Table_1.XLSX]

## Sheet: raw data
name	gender(1=male, 2=female)	age(year)	height(cm)	weight(kg)	BMI	ID	phone number	type of AF(1=CAF 2=PAF)	duration of AF(year)	time to initial procedure(year)	hypertention(1=yes, 0=no)	diabetes(1=yes, 0=no)	coronary heart disease(1=yes, 0=no)	renal dysfunction(1=yes, 0=no)	heart failure(1=yes, 0=no)	OSAS(1=yes, 0=no)	CHA2DS2-VASc	HASBLED	left atrium diameter(mm)	left ventricular diastolic diameter(mm)	LVEF(%)	date of operation	time of procedure(min)	X-ray exposure(min)	low voltage in LA	low voltage in anterior wall	low voltage in back wall	low voltage in roof	low voltage in septum	substrate modification	atrial tachycardia	reentry involved in roof	mitral annular reentry	Tricuspid annular reentry	focal	non-PV trigger(1Yes 0No)	trigger(0=no，1=SVC，2=fossa ovalis，3=crista)	empirical SVC isolation（0=no, 1=yes,2=trigger）	other arrhythmia	linear ablation	PV vestibule modification	anterior line	roof line	box ablation	SVC	CTI	recurrnce(1=yes 2=no)	time of follow-up(months)	date of re-ablation
张桂兰	2	77	160	61	23.8281	822207	0517-85969650	1	5	4	1	1	1	0	0	0	6	2	39	42	62	2018-06-26	130	11	1	1	0	1	0	0	1	1	0	0	0	0	0	0	0	1	1	1	1	0	0	0	1	25	2018-06-26
孙献清	2	76	160	59	23.0469	835567	13957835500	1	3	3	1	0	0	0	0	0	4	2	50	49	58	2018-11-15	150	15	1	0	0	1	1	0	0	0	0	0	0	0	0	1	0	1	1	0	1	0	1	1	0	20.2667	2018-11-15
徐琴	2	72	165	65	23.8751	240758	13301444739	2	3	1	1	0	0	0	0	0	3	2	38	46	64	2020-05-27	180	23	0	0	0	0	0	0	0	0	0	0	0	0	0	1	0	0	0	0	0	0	1	1	0	1.63333	2020-05-27
孙丽坤	2	71	155	65	27.0552	914827	13205557582	2	2	1	1	0	0	0	0	0	3	2	36	47	63	2018-04-10	120	8	1	1	1	0	0	0	1	0	1	0	0	0	0	0	0	1	0	1	0	1	0	0	1	27.5667	2018-04-10
殷雪兰	2	67	163	65	24.4646	1011206	17751636285	2	10	6	1	0	0	0	0	0	3	2	39	46	61	2018-12-18	120	10	1	1	1	0	0	0	1	0	1	0	0	0	0	0	0	1	0	0	0	1	0	0	0	19.1667	2018-12-18
周德琴	2	64	166	65	23.5883	909679	13057002903	2	5	2	0	0	0	0	0	0	2	0	39	50	60	2017-11-20	180	7	1	1	1	0	0	0	0	0	0	0	0	0	0	2	0	1	0	1	0	1	1	1	0	32.2667	2017-11-20
卢宝才	1	70	165	58	21.3039	1081995	13914799223	2	4	1	0	0	0	0	0	0	1	1	35	52	60	2020-05-18	120	30	0	0	0	0	0	0	0	0	0	0	0	0	0	1	0	0	1	0	0	0	1	0	0	1.93333	2020-05-18
潘孟锡	1	70	168	65	23.03	706903		1	10	8	0	0	0	0	0	0	1	1	35	49	64	2019-11-14	180	20	1	1	0	0	0	0	1	0	0	1	0	0	0	1	0	1	0	1	0	0	1	0	0	8.13333	2019-11-14
张水荣	1	68	165	68	24.977	1049611	13906128318	1	10	2	1	0	0	0	0	0	2	2	40	51	59	2019-06-25	120	15	1	1	0	1	0	1	1	0	1	0	0	0	0	1	0	1	0	1	1	0	1	0	1	12.8667	2019-06-25
胡法庚	1	67	163	60	22.5827	864823	13952085047	2	4	2	0	0	0	0	0	0	0	1	35	44	66	2018-01-17	180	15	0	0	0	0	0	0	0	0	0	0	0	1	3	1	0	0	0	0	0	0	1	0	0	30.3333	2018-01-17
倪新	1	66	170	71	24.5675	802895	13951781028	2	10	3	0	0	0	0	0	0	0	1	42	51	67	2017-12-12	200	6	0	0	0	0	0	0	0	0	0	0	0	1	2	1	0	0	1	0	0	0	1	0	0	31.5333	2017-12-12
邵英	1	63	173	65	21.7181	531143	13951658626	1	7	7	1	0	1	0	0	0	2	1	38	42	62	2020-04-13	240	17	1	1	1	0	0	1	0	0	0	0	0	0	0	1	0	1	1	1	1	1	1	1	0	3.1	2020-04-13
吴东林	1	63	170	78	26.9896	874074	13855027977	1	3	2	0	0	0	0	0	0	0	0	40	45	62	2018-07-05	120	8	0	0	0	0	0	0	0	0	0	0	0	0	0	1	0	0	1	0	0	0	1	0	0	24.7	2018-07-05
裘立兰	1	62	156	56	23.0112	902797	18952936667	2	3	2	1	0	0	0	0	0	1	1	42	48	65	2019-09-18	180	15	1	1	0	0	0	1	0	0	0	0	0	0	0	1	0	0	1	0	0	0	1	0	0	10.0333	2019-09-18
居骏	1	56	175	85	27.7551	739720	13901448820	1	9	7	0	0	0	0	0	0	0	0	42	49	58	2020-04-23	180	3	1	1	1	0	0	1	0	0	0	0	0	0	0	1	0	1	1	1	0	1	1	0	0	2.76667	2020-04-23
居岳林	1	56	172	75	#DIV/0!	861762	13775759898	2	8	4	1	0	0	0	0	0	1	1	41	42	66	2019-06-10	120	10	0	0	0	0	0	0	0	0	0	0	0	0	0	1	0	1	1	0	1	0	1	0	0	13.3667	2019-06-10
姚伯进	1	51	170	74	25.6055	1004575	13851856701	2	20	3	1	0	0	0	0	0	1	1	40	47	65	2018-11-13	150	7	0	0	0	0	0	0	0	0	0	0	0	0	0	1	0	0	1	0	0	0	1	1	0	20.3333	2018-11-13
蒋兰桂	1	48	168	76	26.9274	957630	13365120435	2	13	1	0	0	0	0	0	0	0	0	33	49	63	2019-08-26	90	20	0	0	0	0	0	0	0	0	0	0	0	0	0	1	0	0	0	0	0	0	1	0	0	10.8	2019-08-26
丁亮	1	42	170	80	27.6817	717969	15155359698	2	3	3	0	0	0	0	0	0	0	0	34	46	61	2018-07-30	130	6	0	0	0	0	0	0	0	0	0	0	0	0	0	1	AVNRT	0	1	0	0	0	1	0	0	23.8667	2018-07-30
许爱敏	2	55	160	65	25.3906	837576	13145607281	2	4	1	0	0	0	0	0	0	1	1	30	43	64	2016-06-14			0	0	0	0	0	0	1	0	0	1	0	1	1	2	0	0	1	0	0	0	1	1	1	23	2016-06-14
武美玲	2	67	155	65	27.0552	715549	15905256172	2	9	1	0	0	1	0	0	0	1	1	35	50	65	2015-06-15			1	1	0	1	0	1	0	0	0	0	0	0	0	1	0	0	1	0	0	0	1	1	1	32	2015-06-15
夏崇美	2	50	162	70	26.6728	769267	13913374004	2	3	3	0	0	0	0	0	0	1	0	42	52	61	2016-05-18			0	0	0	0	0	0	1	0	1	0	0	0	0	0	PVC	0	1	0	0	0	0	0	1	22	2016-05-18
秦超	1	62	165	71	26.079	887539	18913960218	2	1	1	0	1	0	0	0	0	1	1	35	42	62	2017-05-24			0	0	0	0	0	0	1	0	0	0	1	0	0	0	AT	0	0	0	0	0	0	0	1	18	2017-05-24
黄英	2	68	150	46	20.4444	598124	13912314606	2	9	3	1	1	0	0	0	0	4	3				2012-03-05			0	0	0	0	0	0	1	0	0	0	0	1	1	1	PAC	0	0	0	0	0	0	0	1	24	2012-03-05
周维敏	2	61	163	69	25.9701	667123	15366160779	1	11	2	1	0	0	0	0	0	1	1	44	41	67	2017-05-24			1	1	0	1	0	1	0	0	0	0	0	0	0	0	0	0	1	1	0	0	0	0	1	21	2017-05-24
陈彦娥	2	64	155	59	24.5578	874725	13611533262	1	3	1	1	1	1	0	0	0	4	2	34	40	61	2017-05-18			1	1	0	1	0	1	1	1	0	0	0	0	0	0	0	0	1	0	0	0	0	0	1	27	2017-05-18
吴宝金	2	72	158	60	24.0346	852776	57795320	2	3	1	0	0	0	0	0	0	2	1	45	49	61	2016-07-27			0	0	0	0	0	0	1	0	1	0	0	0	0	0	0	0	1	0	0	0	0	0	1	32	2016-07-27
杨秀珍	2	72	155	58	24.1415	757048	15366068558	1	6	3	1	0	0	0	0	0	3	2	42	43	67	2016-01-13			1	0	0	1	0	0	1	0	1	0	0	0	0	0	0	1	1	1	0	0	0	0	1	33	2016-01-13
储树近	1	55	166	73	26.4915	825937	18362032253	1	9	1	1	0	0	0	0	0	1	1	40	49	69	2016-04-13			1	1	0	0	1	1	0	0	0	0	0	0	0	1	0	1	1	1	0	0	1	1	1	30	2016-04-13
杨兴	1	73	160	55	21.4844	777742	18962319356	1	20	1	1	1	0	0	0	0	3	3	39	50	65	2015-04-07			1	1	0	1	0	1	0	0	0	0	0	0	0	0	0	1	1	1	1	0	0	0	1	35	2015-04-07
杨凤和	1	71	166	65	23.5883	674253		2	10	1	0	0	0	0	0	0	1	1	41	50	63	2013-05-27			0	0	0	0	0	1	0	0	0	0	0	0	0	1	0	0	1	0	0	0	0	0	1	36	2013-05-27
孙从兰	2	70	165	80	29.3848	854349	13912552869	1	2	1	1	0	1	0	0	0	6	3	41	48	65	2016-05-18			1	1	0	0	0	0	1	0	1	0	0	0	0	0	0	1	0	1	0	0	0	1	1	25	2016-05-18
周安明	1	72	168	71	25.1559	897874	13951637013	1	1	1	0	1	0	0	0	0	2	2	52	68	41	2017-01-05			1	1	0	0	0	1	0	0	0	0	0	0	0	0	0	1	0	1	0	0	0	1	1	23	2017-01-05
张晔	1	32	178	93	29.3524	792241	18112997506	2	6	2	1	0	0	0	0	0	1	1	45	55	61	2016-10-27			1	0	0	1	0	1	0	0	0	0	0	0	0	0	0	1	1	0	1	0	0	1	1	37	2016-10-27
李荣选	1	49	175	77	25.1429	863755	18705123837	2	8	1	0	0	0	0	0	0	0	0	37	50	63	2017-02-23			0	0	0	0	0	0	1	0	0	1	0	0	0	0	0	0	0	0	0	0	0	1	1	24	2017-02-23
高川流	1	74	176	80	25.8264	110880	15252862528	2	1	1	1	0	0	0	0	0	2	2	43	54	62	2015-05-05			0	0	0	0	0	0	0	0	0	0	0	0	0	0	0	1	0	1	1	0	0	1	1	43	2015-05-05
刘元洪	1	47	180	80	24.6914	772459	13512596301	1	2	1	0	0	0	0	0	0	0	0	41	51	62	2014-03-12			1	1	0	1	1	0	0	0	0	0	0	0	0	1	0	1	1	0	1	0	1	1	1	37	2014-03-12
胡北	1	38	180	91	28.0864	789947		1	3	1	0	0	0	0	0	0	0	0	45	53	62	2014-11-27			1	1	0	0	1	1	0	0	0	0	0	0	0	0	0	1	1	1	1	0	0	0	1	36	2014-11-27
刘金芳	2	49	160	81	31.6406	764901	13965645599	2	5	2	1	0	0	0	0	0	2	1	30	47	65	2015-10-15			0	0	0	0	0	0	1	0	0	0	1	0	0	0	AT	0	0	0	0	0	0	0	0	32	2015-10-15
曹殿流	2	62	162	79	30.1021	801957	13645125162	2	10	1	1	1	0	0	0	0	3	2	44	45	62	2015-03-02			1	1	0	0	0	1	1	1	0	0	0	0	0	0	0	1	0	1	1	1	0	1	0	33	2015-03-02
张德芳	2	67	158	68	27.2392	773804	13721240238	2	3	1	1	0	0	0	0	0	3	2	31	44	63	2014-09-02			0	0	0	0	0	0	0	0	0	0	0	1	1	2	0	0	0	0	0	0	1	0	0	25	2014-09-02
周寿银	1	63	166	71	25.7657	698787	13372066661	2	5	4	0	0	0	0	0	0	0	0	29	47	66	2013-12-19			1	1	0	0	0	1	1	0	0	0	1	0	0	1	0	0	1	0	0	0	1	0	0	43	2013-12-19
赵岩	1	49	178	90	28.4055	668221	15189984877	2	20	2	0	0	0	0	0	0	0	0	34	47	66	2013-12-25			0	0	0	0	0	0	0	0	0	0	0	1	1	2	0	0	0	0	0	0	1	0	0	35	2013-12-25
戴连兄	2	72	156	64	26.2985	678949	13914612140	1	4	1	1	1	0	0	0	0	4	3	48	49	64	2017-01-23			1	1	0	1	0	1	1	1	0	0	0	0	0	0	0	1	1	1	0	0	0	1	0	43	2017-01-23
曹建凡	1	52	166	65	23.5883	699128	15106239513	2	9	1	0	0	0	0	0	0	0	0	32	44	66	2013-03-21			0	0	0	0	0	0	1	0	1	0	0	0	0	0	AVNRT	0	0	0	0	0	0	1	0	33	2013-03-21
周平	2	62	165	66	24.2424	651781	13511772880	2	4	1	0	0	0	0	0	0	1	0	37	44	63	2015-04-22			1	1	0	1	0	0	1	0	0	0	1	0	0	1	0	0	0	0	0	0	1	0	0	36	2015-04-22
高秀花	2	66	162	68	25.9107	854335	18352111017	2	7	1	0	0	0	0	0	0	2	1	30	42	62	2017-03-23			0	0	0	0	0	0	0	0	0	0	0	0	0	1	0	0	1	0	0	0	1	0	0	24	2017-03-23
苏金兰	2	59	165	69	25.3444	712917		2	2	1	0	0	0	0	0	0	1	0	35	38	64	2013-10-10			0	0	0	0	0	0	0	0	0	0	0	1	1	2	0	0	0	0	0	0	1	0	0	45	2013-10-10
李庆芝	2	43	160	63	24.6094	639524	18951739583	2	10	2	0	0	0	0	0	0	1	0	37	44	66	2019-02-20			0	0	0	0	0	0	0	0	0	0	0	0	0	1	0	0	1	0	0	0	1	0	0	10	2019-02-20
夏世美	2	67	165	70	25.7117	689667	13962753339	2	10	2	1	0	0	0	0	0	3	2	52	48	62	2015-06-17			0	0	0	0	0	1	0	0	0	0	0	0	0	1	0	0	1	0	0	0	1	0	0	45	2015-06-17
曾顺清	2	57	162	65	24.7676	671685	13813823328	2	3	1	0	0	0	0	0	0	1	0	40	44	66	2018-08-09			0	0	0	0	0	0	0	0	0	0	0	1	2	1	0	0	1	0	0	0	1	0	0	11	2018-08-09
孙桂华	2	63	155	60	24.974	880132	13851460158	2	3	1	0	0	0	0	0	0	1	0	36	42	69	2017-04-18			1	1	0	0	0	0	1	0	0	1	0	0	0	1	0	0	1	0	0	0	1	1	0	23	2017-04-18
陈乃友	1	52	178	92	29.0367	758062		1	5	3	1	0	0	0	0	0	1	1	41	49	61	2018-08-30			0	0	0	0	0	0	0	0	0	0	0	0	0	1	0	1	0	0	1	1	1	0	0	28	2018-08-30
邱榴珍	2	55	150	55	24.4444	699525	13584527019	2	10	2	0	0	0	0	0	0	0	0	39	41	64	2014-03-12			0	0	0	0	0	0	0	0	0	0	0	1	2	0	0	0	1	0	0	0	0	0	0	43	2014-03-12
夏明	1	46	182	106	32.001	712276		2	6	1	0	0	0	0	0	0	0	0				2013-03-07			0	0	0	0	0	1	1	0	1	0	0	0	0	0	0	0	1	0	0	0	0	1	0	43	2013-03-07
刘楚榕	1	73	155	55	22.8928	681193	18936877368	2	4	1	0	0	0	0	0	0	1	1	38	43	67	2016-05-25			1	1	0	0	0	0	0	0	0	0	0	0	0	1	0	1	0	1	0	0	1	0	0	32	2016-05-25
朱彦坤	1	70	160	62	24.2188	509936	13813831203	2	13	7	0	0	0	0	0	0	1	1	36	50	70	2016-10-19			0	0	0	0	0	1	1	1	0	0	0	0	0	0	0	1	1	0	1	0	0	0	0	35	2016-10-19
白秀兰	2	60	156	80	32.8731	755674	13815652992	2	2	1	1	0	0	0	0	0	2	1	37	46	61	2015-08-26			1	1	1	0	0	1	1	0	1	0	0	0	0	0	0	1	0	1	0	0	0	1	0	39	2015-08-26
季宇轩	1	23	180	109	33.642	597218	13805238886	2	6	2	0	0	0	0	0	0	0	0				2012-04-07			0	0	0	0	0	0	1	0	1	0	0	0	0	0	0	1	0	1	0	0	0	1	0	34	2012-04-07
陈书龙	1	64	166	78	28.306	615740	13951723830	2	6	1	1	0	0	0	0	0	1	1				2015-01-07			1	1	1	0	0	1	1	0	0	0	0	0	0	0	0	1	0	0	0	1	0	0	0	35	2015-01-07
胡玉良	1	55	170	85	29.4118	547187	13913947755	2	11	5	1	0	0	0	0	0	1	1	52	56	52	2017-09-29			1	1	1	0	0	1	1	0	1	0	0	0	0	0	0	1	0	1	0	0	0	0	0	21	2017-09-29
乔学洪	1	62	165	68	24.977	674524	18351052461	1	3	1	1	0	0	0	0	0	3	2				2012-03-30			1	0	0	1	0	1	0	0	0	0	0	0	0	0	0	1	0	0	1	0	0	1	0	33	2012-03-30
黄文桂	2	61	160	65	25.3906	714771	13856556330	1	9	1	0	0	1	0	0	0	2	0	50	45	65	2013-11-14			1	1	1	0	0	1	0	0	0	0	0	0	0	0	0	1	0	1	0	0	0	0	0	23	2013-11-14
李大彩	1	69	168	78	27.6361	795999	13813802937	1	2	1	0	0	0	0	0	0	1	1	41	52	58	2015-06-01			1	1	0	0	0	1	1	1	0	0	0	0	0	0	0	1	0	1	0	0	0	0	0	22	2015-06-01
